# Supplementary material for: Primarily Gasless Robot-Assisted Cholecystectomy in Dogs: A Cadaveric Feasibility Study
Source: Vet Sci. 2026 Mar 20;13(3):292. doi: 10.3390/vetsci13030292 (PMC13029909; doi:10.3390/vetsci13030292)
Supplement: Supplementary file 1 [file vetsci-13-00292-s001.zip]

Archive with 1 entries (1 files):
- vetsci-4136288-supplementary.pdf
